# Supplementary material for: The Utility of Contrast-Enhanced Magnetic Resonance Imaging in Uterine Cervical Cancer: A Systematic Review
Source: Life (Basel). 2023 Jun 12;13(6):1368. doi: 10.3390/life13061368 (PMC10303560; doi:10.3390/life13061368)
Supplement: Supplementary file 1 [file life-13-01368-s001.zip]

Archive with 1 entries (1 files):
- life-2356714-supplementary.pdf
